# Supplementary material for: Paeonol-Loaded PLGA Nanoparticles Attenuate DMH-Induced Colorectal Carcinogenesis-Associated Oxidative Stress, Inflammation, and Cellular Dysregulation via Modulation of NRF2/HO-1 Signaling in Rats
Source: Int J Mol Sci. 2026 Jun 23;27(13):5673. doi: 10.3390/ijms27135673 (PMC13361842; doi:10.3390/ijms27135673)
Supplement: Supplementary file 1 [file ijms-27-05673-s001.zip]

Archive with 1 entries (1 files):
- ijms-4324906-supplementary.pdf
